# Supplementary material for: A simple mathematical model of allometric exponential growth describes the early three-dimensional growth dynamics of secondary xylem in Arabidopsis roots
Source: R Soc Open Sci. 2019 Mar 6;6(3):190126. doi: 10.1098/rsos.190126 (PMC6458390; doi:10.1098/rsos.190126)
Supplement: Supplementary Table 1_Cell count, areas and longitudinal extension [file rsos190126supp3.xlsx]

## Sheet: Measurements
						Secondary Xylem Area
Time Point	SX_Area microns			Time Point	SX_Area microns			Time Point	SX_Area microns				Time Point	SX_Area microns
7D_1	0			11D_1	5938			15D_1	58580				21D_1	207963
7D_2	1704			11D_2	8306			15D_2	72080				21D_2	302314
7D_3	1995			11D_3	13322			15D_3	71491				21D_3	265178
7D_4	1453			11D_4	8721			15D_4	81556				21D_4	376508
7D_5	2831			11D_5	6115			15D_5	116888				21D_5	334465
7D_6	826			11D_6	7442			15D_6	60132				21D_6	322879
7D_7	3582			11D_7	10504			15D_7	83978				21D_7	342797
7D_8	2597			11D_8	4850			15D_8	127772				21D_8	605774
7D_9	2572			11D_9	9887			15D_9	115100				21D_9	568287
7D_10	1348			11D_10	19157			15D_10	84638				21D_10	184935
7D_11	1346			11D_11	14571			15D_11	96644				21D_11	332521
7D_12	1126			11D_12	9631			15D_12	53626				21D_12	387523
7D_13	1330			11D_13	7774			15D_13	82849				21D_13	420165
7D_14	341			11D_14	6486			15D_14	83127				21D_14	282595
7D_15	360			11D_15	7357			15D_15	92314				21D_15	327840
7D_16	585			11D_16	7759			15D_16	120617				21D_16	315472
7D_17	1700			11D_17	7585			15D_17	51525				21D_17	423752
7D_18	1247			11D_18	6649			15D_18	118877				21D_18	270481
7D_19	1412			11D_19	7365			15D_19	118511				21D_19	181162
7D_20	1800			11D_20	10338			15D_20	97169				21D_20	417779
7D_21	979			11D_21	4615			AVERAGE	89373.7				21D_21	513489
7D_22	2521			11D_22	22313			STDEV	24102.9				21D_22	371459
7D_23	1295			11D_23	13336			Error	5389.56				21D_23	493374
				11D_24	9500								21D_24	212671
AVERAGE	1519.57			11D_25	17506								AVERAGE	352558
STDEV	871.169			AVERAGE	9881.08								STDEV	113418
Error	181.651			STDEV	4503.48								Error	23151.4
						Number of Cells
Time Point	Number of cells			Time Point	Number of cells			Time Point	Number of cells				Time Point	Number of cells
7D_1	0			11D_1	10			15D_1	34				21D_1	151
7D_2	3			11D_2	8			15D_2	18				21D_2	231
7D_3	2			11D_3	8			15D_3	40				21D_3	181
7D_4	4			11D_4	8			15D_4	47				21D_4	188
7D_5	5			11D_5	5			15D_5	52				21D_5	240
7D_6	2			11D_6	9			15D_6	49				21D_6	173
7D_7	5			11D_7	8			15D_7	27				21D_7	73
7D_8	6			11D_8	8			15D_8	86				21D_8	73
7D_9	5			11D_9	10			15D_9	79				21D_9	213
7D_10	2			11D_10	15			15D_10	82				21D_10	154
7D_11	3			11D_11	10			15D_11	48				21D_11	322
7D_12	2			11D_12	6			15D_12	25				21D_12	249
7D_13	3			11D_13	7			15D_13	84				21D_13	314
7D_14	1			11D_14	7			15D_14	64				21D_14	300
7D_15	1			11D_15	7			15D_15	42				21D_15	228
7D_16	1			11D_16	8			15D_16	59				21D_16	261
7D_17	4			11D_17	9			15D_17	110				21D_17	320
7D_18	4			11D_18	7			15D_18	58				21D_18	218
7D_19	2			11D_19	7			15D_19	81				21D_19	217
7D_20	4			11D_20	11			15D_20	145				21D_20	255
7D_21	3			11D_21	5			15D_21	118				21D_21	123
7D_22	5			11D_22	14			AVERAGE	64.1905				21D_22	281
7D_23	2			11D_23	12			STDEV	32.6				21D_23	236
				11D_24	8			Error	7.28959				21D_24	166
AVERAGE	3			11D_25	16								21D_25	294
STDEV	1.59545			AVERAGE	8.92								21D_26	386
Error	0.332674			STDEV	2.84195								21D_27	277
													21D_28	360
														231.571
														78.3054
														15.0699
						Longitudinal extension
PER BATCH									COMBINED DATA
	7D_Batch 1	11D_Batch 1	15D batch 1	21D_Batch 1					7D_Batch 1	11D_Batch 1	15D batch 1	21D_Batch 1
	0.2	2	3.4	7					0.2	2	3.4	7
	0.1	1.75	4.2	7.3					0.1	1.75	4.2	7.3
	0.2	1.8	4.3	7.7					0.2	1.8	4.3	7.7
	0.4	2.2	4.8	8.7					0.4	2.2	4.8	8.7
	0	1.8	5	7.2					0	1.8	5	7.2
AVERAGE	0.18	1.91	4.34	8.4					0.85	1.7	3.9	8.7
STDEV	0.148324	0.188414	0.622896	7.71667					0	2.2	3.85	8.4
ERROR	0.0663325	0.0842615	0.278568	0.691134					0.355	2.1	4	8.6
				0.309085					0.7	2	4.5	8.5
									0	2.2	3.8	8.5
								AVERAGE	0.2805	1.975	4.175	8.06
								STDEV	0.298463	0.198956	0.488336	0.681828
								ERROR	0.0943823	0.0629153	0.154425	0.215613
	7D_Batch 2	11D_Batch 2	15D batch 2	21D_Batch 2
	0.85	1.7	3.9	8.7
	0	2.2	3.85	8.4
	0.355	2.1	4	8.6
	0.7	2	4.5	8.5
	0	2.2	3.8	8.5
AVERAGE	0.381	2.04	4.01	8.54
STDEV	0.391382	0.207364	0.283725	0.114018
ERROR	0.175031	0.0927362	0.126886	0.0509902
